# Supplementary material for: Deep Learning-Driven Prediction of Mechanical Properties of 316L Stainless Steel Metallographic by Laser Powder Bed Fusion
Source: Micromachines (Basel). 2024 Sep 21;15(9):1167. doi: 10.3390/mi15091167 (PMC11434083; doi:10.3390/mi15091167)
Supplement: Supplementary file 1 [file micromachines-15-01167-s001.zip]

Archive with 1 entries (1 files):
- micromachines-3192412-supplementary.pdf
